# Supplementary material for: MicroRNA-212 Post-Transcriptionally Regulates Oocyte-Specific Basic-Helix-Loop-Helix Transcription Factor, Factor in the Germline Alpha (FIGLA), during Bovine Early Embryogenesis
Source: PLoS One. 2013 Sep 27;8(9):e76114. doi: 10.1371/journal.pone.0076114 (PMC3785419; doi:10.1371/journal.pone.0076114)
Supplement: Table S1 — List of primers used in the study. (XLSX) [file pone.0076114.s003.xlsx]

## Sheet: Sheet1
Table S1. List of primers used in this study
Gene Name	Primer Name	Primer sequence	Application
FIGLA	FIGLA-F118	CCGCCTGCCGAGCTCCTGGACGA	cDNA cloning
	FIGLA-realtime-R	CTCACCACTGCCACCATCTGCCC	cDNA cloning, Real Time PCR
	FIGLA-realtime-F	GACCCCGATCATCAGAGCTAT	Real Time PCR
	FIGLA-RACE-3SP1	GGCTGTGCTATGGGCTTGAAGAA	3`RACE
	FIGLA-RACE-3SP2	GAATGAGAAGGAAGGGTCCTG	3`RACE
	FIGLA-RACE-3SP3	CCTGGGCAGATGGTGGCAGTG	3`RACE
	FIGLA-RACE-5SP1	GAGCCGGCAGATGGTGGCCTG	5`RACE
	FIGLA -RACE-5SP2	GCAGCACGTCGTCCAGGAGCT	5`RACE
	FIGLA-RTPCR-F	CCGCCTGCCGAGCTCCTGGACGA	RT-PCR analysis
	FIGLA-RTPCR-R	CTCACCACTGCCACCATCTGCCC	RT-PCR analysis
	FIGLA-3`UTR-SacI-F	TATGAGCTCATTCCCCATAGAACTGAGTCACA	Cloning of 3`UTR into pmirGLO vector
	FIGLA-3`UTR-XbaI-R	ATATCTAGAAAACTTTTACGACTGCATTTA	Cloning of 3`UTR into pmirGLO vector, Cloning of FLAG tagged FIGLA cDNA into pcDNA3.1
	FIGLA-3UTRmut-F	TACGAAAAGTGAAAAGGCTGGCCGTCCGCTACCTTCTACAGACAAATAAA	Generating 3`UTR mutant
	FIGLA-3UTRmut-R	TTTATTTGTCTGTAGAAGGTAGCGGACGGCCAGCCTTTTCACTTTTCGTA	Generating 3`UTR mutant
	FIGLA-FLAG- BamHI-F	TATGGATCCATGGATTACAAGGATGACGATGACAAGATGGACGCCGCGCCCGAGCTCCT	Cloning of FLAG tagged FIGLA cDNA into pcDNA3.1
RPL19	RPL19-RTPCR-F	GAAATCGCCAATGCCAACTC	RT-PCR control
	RPL19-RTPCR-R	GAGCCTTGTCTGCCTTCA	RT-PCR control
GFP	GFP-realtime-F	CAACAGCCACAACGTCTATATCATG	Real Time PCR (exodenous control)
	GFP-realtime-R	ATGTTGTGGCGGATCTTGAAG	Real Time PCR (exodenous control)
RPS18	RPS18-realtime-F	GTGGTGTTGAGGAAAGCAGACA	Real Time PCR (endogenous control)
	RPS18-realtime-R	TGATCACACGTTCCACCTCATC	Real Time PCR (endogenous control)
miR-212	miR-212-realtime	ACCUUGGCUCUAGACUGCUUACU	Real Time PCR
	miR-212-BamHI-F	TATGGATCCAAGCGCCGGGGCCGAGAAGGGTTGGA	Cloning of miR-212 into pcDNA3.1
	miR-212-XhoI-R	ATACTCGAGGAGGGGCCGGGGGCGCGGCAGGT	Cloning of miR-212 into pcDNA3.1
miR-125b	miR-125b-realtime	TCCCTGAGACCCTAACTTGTGA	Real Time PCR (endogenous control)
