# Supplementary material for: MicroRNA-212 Post-Transcriptionally Regulates Oocyte-Specific Basic-Helix-Loop-Helix Transcription Factor, Factor in the Germline Alpha (FIGLA), during Bovine Early Embryogenesis
Source: PLoS One. 2013 Sep 27;8(9):e76114. doi: 10.1371/journal.pone.0076114 (PMC3785419; doi:10.1371/journal.pone.0076114)
Supplement: Table S2 — Genomic organization of bovine FIGLA gene. (XLSX) [file pone.0076114.s004.xlsx]

## Sheet: Sheet1
Table S2. Genomic organization of bovine FIGLA gene
Exon	Size (bp)	Sequence	Intron	Size (bp)	Sequence
1	231	CGCGAGCGGgtgagttca	1	4011	cctttccagATAAAAAAT
2	153	GACTCCGAGgtaaaggtt	2	1591	ggtttctagAAACGAGAC
3	151	GTGGCAGTGgtgagttgg	3	8369	tgtttttagGATAGATTC
4	29	GAGTCACAGgtaggtata	4	233	ctgtttcagGTTCTCTCA
5	78
Exon and intron sizes are given in base pairs. Intronic and exonic sequences are shown in lower-case and upper case characters, respectively. The first and last two bases of the introns (gt and ag for donors and acceptor splice sites, respectively) are shown in bold and underlined.
